# Supplementary material for: Prediction of piRNAs using transposon interaction and a support vector machine
Source: BMC Bioinformatics. 2014 Dec 30;15(1):419. doi: 10.1186/s12859-014-0419-6 (PMC4308892; doi:10.1186/s12859-014-0419-6)
Supplement: Additional file 1: Table S2. — 10-cross validation datasets. [file 12859_2014_419_MOESM1_ESM.xlsx]

## Sheet: cross-validation
Negative dataset--pesudo piRNAs
patition	True negative	false positive	total
1	863	61	924
2	862	62	924
3	879	45	924
4	874	50	924
5	873	51	924
6	871	53	924
7	877	47	924
8	886	38	924
9	881	43	924
10	876	48	924
Positive dataset--real piRNAs
patition	true positive	false negative	total
1	942	34	976
2	940	36	976
3	939	37	976
4	935	40	975
5	927	48	975
6	941	35	976
7	929	47	976
8	933	43	976
9	934	42	976
10	937	39	976
