# Supplementary material for: Prediction of piRNAs using transposon interaction and a support vector machine
Source: BMC Bioinformatics. 2014 Dec 30;15(1):419. doi: 10.1186/s12859-014-0419-6 (PMC4308892; doi:10.1186/s12859-014-0419-6)
Supplement: Additional file 2: Table S1. — An excel sheet of F values for each triplet element. [file 12859_2014_419_MOESM2_ESM.xlsx]

## Sheet: Sheet1
Triplet elements	Real piRNA		Non-piRNA
	μ+	σ+	μ-	σ-	F
...G	0.00925017	0.0215404	0.00577078	0.0220975	6.24577
).)G	0.0205634	0.035891	0.0128411	0.0373318	5.35969
..)C	0.0121958	0.0214677	0.00921949	0.0222962	3.59235
..)G	0.0186022	0.0295246	0.0108269	0.0269951	3.07384
)..C	0.0131462	0.0223137	0.00665259	0.0190705	2.00224
.).G	0.00881052	0.0186018	0.00510135	0.020552	1.90195
.))C	0.0445953	0.0433583	0.0326256	0.0504189	1.69528
)))C	0.0997746	0.0642442	0.083505	0.0748482	1.53428
)).G	0.0579866	0.046489	0.0419699	0.0578446	1.41046
).)C	0.0149992	0.0268208	0.00979838	0.0307803	1.3135
)))G	0.124503	0.0720647	0.107488	0.0859712	1.22351
.).C	0.00631498	0.0157381	0.00247257	0.0190891	1.14663
.).A	0.00144411	0.00698243	0.000773573	0.00638281	1.11827
.))T	0.0342123	0.0361629	0.0546702	0.0548914	1.09234
)).A	0.0270067	0.0336446	0.0501862	0.0576006	0.967587
)..A	0.0147084	0.0235102	0.011477	0.0277773	0.757276
)))A	0.0539899	0.0507472	0.0846178	0.0931563	0.722202
...A	0.0152377	0.0322698	0.0205538	0.0397549	0.710231
).)A	0.0162813	0.0277189	0.012471	0.0348586	0.533674
)))T	0.0815502	0.0635782	0.103538	0.104926	0.531776
...C	0.0147437	0.032548	0.0198502	0.0427197	0.502025
.))A	0.020632	0.029808	0.0317223	0.0570749	0.406732
..)A	0.0152014	0.0251065	0.0184594	0.0335763	0.384663
)..T	0.0225822	0.0330331	0.0254023	0.0407857	0.363767
.).T	0.00248242	0.00920081	0.00514349	0.0168892	0.346116
.))G	0.08626	0.0604424	0.0738914	0.0994885	0.31677
)..G	0.0118977	0.0220185	0.0108517	0.0257171	0.282794
)).T	0.0374695	0.0392624	0.0423883	0.0604648	0.231995
)).C	0.0633397	0.058902	0.0557448	0.101033	0.180268
...T	0.0148581	0.0304763	0.0155547	0.0350178	0.153393
..)T	0.0163351	0.025312	0.0158779	0.0307304	0.0843776
).)T	0.0190256	0.0322144	0.0185537	0.0386051	0.0738461
